# Supplementary material for: Circadian oscillations in chromatin accessibility systematically orchestrate rhythmic gene transcription in soybean
Source: Plant Cell. 2026 Mar 9;38(4):koag063. doi: 10.1093/plcell/koag063 (PMC13102102; doi:10.1093/plcell/koag063)
Supplement: koag063_Supplementary_Data [file koag063_supplementary_data.zip]

Archive with 2 entries (2 files):
- Table.rar
- TPC-2025-0824R2__Supplementary Figures S1-S14.pdf
